# Supplementary material for: Examining the Survey Setting Effect on Current E-Cigarette Use Estimates among High School Students in the 2021 National Youth Tobacco Survey
Source: Int J Environ Res Public Health. 2022 May 26;19(11):6468. doi: 10.3390/ijerph19116468 (PMC9180474; doi:10.3390/ijerph19116468)
Supplement: Supplementary file 1 [file ijerph-19-06468-s001.zip]

Archive with 1 entries (1 files):
- ijerph-1717344-supplementary.pdf
